# Supplementary material for: Academic inequality through the lens of community ecology: a meta-analysis
Source: PeerJ. 2015 Dec 3;3:e1457. doi: 10.7717/peerj.1457 (PMC4671160; doi:10.7717/peerj.1457)
Supplement: Table S1 [file peerj-03-1457-s001.csv]

1st_Author	1st_Author_Country	Journal_Title_(ISI_Title)	Year	IF_Year	IF_of_Publication_Year	No_of_Publications	No_of_Comparisons	Taxa	Conservation	System	Manipulation
Li	China	Acta_Oecologica-International_Journal_of_Ecology	2010	2009	1.609	142	1304	Plant	Non-conservation	Terrestrial	Manipulated
Luiselli	Italy	Acta_Oecologica-International_Journal_of_Ecology	2008	2007	1.306	26	NA	Vertebrate	Non-conservation	Freshwater	Unmanipulated
Kerstiens	UK	Acta_Oecologica-International_Journal_of_Ecology	2001	2000	0.672	18	NA	Plant	Non-conservation	Terrestrial	Manipulated
Amori	Italy	African_Journal_of_Ecology	2011	2010	0.778	9	NA	Vertebrate	Non-conservation	Terrestrial	Unmanipulated
Luiselli	Italy	African_Journal_of_Ecology	2007	2006	0.685	37	NA	Vertebrate	Non-conservation	Terrestrial	Unmanipulated
Cayuela	Spain	Agriculture_Ecosystems_&_Environment	2014	2013	3.203	30	11606	NA	Non-conservation	Terrestrial	Manipulated
Abalos	Spain	Agriculture_Ecosystems_&_Environment	2014	2013	3.203	27	3974	Plant	Non-conservation	Terrestrial	Manipulated
Beenhouwer	Belgium	Agriculture_Ecosystems_&_Environment	2013	2012	2.859	74	NA	NA	Non-conservation	Terrestrial	Manipulated
Quemada	Spain	Agriculture_Ecosystems_&_Environment	2013	2012	2.859	44	1121	Plant	Non-conservation	Terrestrial	Manipulated
Aguilera	Spain	Agriculture_Ecosystems_&_Environment	2013	2012	2.859	79	758	NA	Non-conservation	Terrestrial	Manipulated
Rivest	Canada	Agriculture_Ecosystems_&_Environment	2013	2012	2.859	27	146	Plant	Non-conservation	Terrestrial	Manipulated
Feng	China	Agriculture_Ecosystems_&_Environment	2013	2012	2.859	24	430	Plant	Non-conservation	Terrestrial	Manipulated
Jeffery	Italy	Agriculture_Ecosystems_&_Environment	2011	2010	2.79	16	11958	Plant	Non-conservation	Terrestrial	Manipulated
Kallenbach	USA	Agriculture_Ecosystems_&_Environment	2011	2010	2.79	41	2332	Microbe	Non-conservation	Terrestrial	Manipulated
Lu	China	Agriculture_Ecosystems_&_Environment	2011	2010	2.79	257	2555	NA	Non-conservation	Terrestrial	Manipulated
Luo	China	Agriculture_Ecosystems_&_Environment	2010	2009	3.13	8	152	NA	Non-conservation	Terrestrial	Manipulated
Rui	China	Agriculture_Ecosystems_&_Environment	2010	2009	3.13	26	NA	NA	Non-conservation	Terrestrial	Manipulated
Valkama	Finland	Agriculture_Ecosystems_&_Environment	2009	2008	2.884	19	7397	NA	Non-conservation	Terrestrial	NA
Tonitto	USA	Agriculture_Ecosystems_&_Environment	2006	2005	1.495	31	1599	Plant	Non-conservation	Terrestrial	Manipulated
Mayfield	Australia	American_Journal_of_Botany	2013	2012	2.586	18	232	Multiple_taxa	Non-conservation	Terrestrial	Multiple
Burkle	USA	American_Journal_of_Botany	2008	2007	2.512	27	30	Multiple_taxa	Non-conservation	Terrestrial	Unmanipulated
Lacki	USA	American_Midland_Naturalist	2009	2008	0.755	28	NA	Vertebrate	Non-conservation	Terrestrial	Unmanipulated
Murphy	Canada	American_Naturalist	2012	2011	4.725	91	2902	Multiple_taxa	Non-conservation	Multiple	Manipulated
Rifkin	USA	American_Naturalist	2012	2011	4.725	69	1001	Multiple_taxa	Non-conservation	Terrestrial	Multiple
Sridhar	India	American_Naturalist	2012	2011	4.725	24	NA	Vertebrate	Non-conservation	Terrestrial	Unmanipulated
Barton	UK	American_Naturalist	2010	2009	4.796	116	665	Plant	Non-conservation	Terrestrial	Manipulated
Hoeksema	USA	American_Naturalist	2008	2007	4.543	27	71	Multiple_taxa	Non-conservation	Terrestrial	Manipulated
Clark	USA	American_Naturalist	2007	2006	4.66	43	1973	Plant	Non-conservation	Terrestrial	Manipulated
Leimu	Finland	American_Naturalist	2006	2005	4.464	29	NA	Plant	Non-conservation	Terrestrial	Manipulated
Cadotte	USA	American_Naturalist	2006	2005	4.464	23	NA	Plant	Non-conservation	Terrestrial	Manipulated
Koricheva	Finland	American_Naturalist	2004	2003	4.059	31	NA	Plant	Non-conservation	Terrestrial	Manipulated
Moore	USA	American_Naturalist	2004	2003	4.059	17	NA	Invertebrate	Non-conservation	Marine	Manipulated
Gurevitch	USA	American_Naturalist	2000	1999	3.928	20	NA	Multiple_taxa	Non-conservation	Terrestrial	Manipulated
Zandt	USA	American_Naturalist	1998	1997	2.903	12	75	Invertebrate	Non-conservation	Terrestrial	Manipulated
M?ller	France	American_Naturalist	1998	1997	2.903	65	NA	Vertebrate	Non-conservation	Terrestrial	Multiple
Van_Zandt	USA	American_Naturalist	1998	1997	2.903	12	75	Invertebrate	Non-conservation	Terrestrial	Manipulated
Majolo	UK	Animal_Behaviour	2008	2007	2.752	114	NA	Vertebrate	Non-conservation	Terrestrial	NA
M?ller	France	Animal_Behaviour	2005	2004	2.092	83	NA	Multiple_taxa	Non-conservation	Multiple	Manipulated
Junker	Germany	Annals_of_Botany	2010	2009	3.501	18	425	Plant	Non-conservation	Terrestrial	Unmanipulated
Knight	USA	Annual_Review_of_Ecology_Evolution_and_Systematics	2005	2004	10.104	263	655	Plant	Non-conservation	Terrestrial	Manipulated
Barber?n	Spain	Aquatic_Microbial_Ecology	2010	2009	1.743	34	NA	Microbe	Non-conservation	Multiple	Unmanipulated
Garcia-Camacho	Spain	Arctic_Antarctic_and_Alpine_Research	2009	2008	1.19	18	71	Plant	Non-conservation	Terrestrial	Manipulated
Root-Bernstein	Chile	Austral_Ecology_	2013	2012	1.738	63	NA	Multiple_taxa	Non-conservation	Terrestrial	Manipulated
Zhang	China	Basic_and_Applied_Ecology_	2012	2011	2.669	49	625	Multiple_taxa	Non-conservation	Terrestrial	Manipulated
Ampoorter	Belgium	Basic_and_Applied_Ecology_	2011	2010	2.199	22	233	Plant	Non-conservation	Terrestrial	Manipulated
Garamszegi	Spain	Behavioral_Ecology	2013	2012	3.216	81	361	Multiple_taxa	Non-conservation	Terrestrial	Unmanipulated
Simons	Netherlands	Behavioral_Ecology	2011	2010	2.926	12	NA	Vertebrate	Non-conservation	Terrestrial	Multiple
Soma	Japan	Behavioral_Ecology	2011	2010	2.926	44	291	Vertebrate	Non-conservation	Terrestrial	Unmanipulated
Meunier	Switzerland	Behavioral_Ecology	2008	2007	3.018	12	NA	Invertebrate	Non-conservation	Terrestrial	Manipulated
Smith	USA	Behavioral_Ecology	2008	2007	3.018	37	7975	Multiple_taxa	Non-conservation	Terrestrial	Manipulated
Nakagawa	UK	Behavioral_Ecology	2007	2006	3.061	33	NA	Vertebrate	Non-conservation	Terrestrial	Multiple
Skau	Norway	Behavioral_Ecology	2003	2002	2.449	23	1460	Multiple_taxa	Non-conservation	Terrestrial	Manipulated
Gontard-Danek	France	Behavioral_Ecology	1999	1998	2.444	105	NA	Vertebrate	Non-conservation	Terrestrial	Manipulated
Fiske	Sweden	Behavioral_Ecology	1998	1997	2.023	265	NA	Multiple_taxa	Non-conservation	Terrestrial	Manipulated
Kelly	Canada	Behavioral_Ecology_and_Sociobiology	2008	2007	2.754	69	NA	Multiple_taxa	Non-conservation	Terrestrial	Unmanipulated
Verdolin	USA	Behavioral_Ecology_and_Sociobiology	2006	2005	2.232	31	NA	Multiple_taxa	Non-conservation	Terrestrial	Manipulated
Pluess	Switzerland	Biodiversity_and_Conservation	2013	2012	2.264	28	436	Plant	Non-conservation	Terrestrial	Manipulated
Zheng	China	Biogeosciences	2014	2013	3.753	27	80	NA	Non-conservation	Terrestrial	Unmanipulated
Xu	China	Biogeosciences	2013	2012	3.754	70	752	NA	Non-conservation	Terrestrial	Manipulated
Zhou	China	Biogeosciences	2013	2012	3.754	81	1419	Plant	Non-conservation	Terrestrial	Manipulated
Sillen	Belgium	Biogeosciences	2012	2011	3.859	77	587	Plant	Non-conservation	Terrestrial	Manipulated
Mori	Japan	Biological_Conservation	2014	2013	4.036	50	803	Multiple_taxa	Conservation	Terrestrial	Manipulated
Vetter	Germany	Biological_Conservation	2013	2012	3.794	20	NA	Multiple_taxa	Conservation	Terrestrial	Manipulated
Stahlheber	USA	Biological_Conservation	2013	2012	3.794	15	156	Plant	Conservation	Terrestrial	Manipulated
McKechnie	Canada	Biological_Conservation	2013	2012	3.794	41	72	NA	Conservation	Terrestrial	NA
Tilghman	USA	Biological_Conservation	2012	2011	4.115	24	NA	Vertebrate	Conservation	Terrestrial	Manipulated
Rytwinski	Canada	Biological_Conservation	2012	2011	4.115	75	NA	Multiple_taxa	Conservation	Terrestrial	Unmanipulated
Cristescu	Australia	Biological_Conservation	2012	2011	4.115	71	NA	Vertebrate	Conservation	Terrestrial	NA
Reme?	Czech_Republic	Biological_Conservation	2012	2011	4.115	NA	109	Vertebrate	Conservation	Terrestrial	NA
Prieto-Ben?tez	Spain	Biological_Conservation	2011	2010	3.498	173	274	Invertebrate	Conservation	Terrestrial	Manipulated
Angeloni	Netherlands	Biological_Conservation	2011	2010	3.498	116	3977	Plant	Conservation	Terrestrial	Multiple
Bonardi	Italy	Biological_Conservation	2011	2010	3.498	33	NA	Vertebrate	Conservation	Terrestrial	Unmanipulated
Claudet	Italy	Biological_Conservation	2010	2009	3.167	60	157	Multiple_taxa	Conservation	Marine	Manipulated
Ben?tez-L?pez	Netherlands	Biological_Conservation	2010	2009	3.167	49	878	Vertebrate	Conservation	Terrestrial	Unmanipulated
Felton	Australia	Biological_Conservation	2010	2009	3.167	36	168	Multiple_taxa	Conservation	Terrestrial	Unmanipulated
Nichols	USA	Biological_Conservation	2007	2006	2.854	33	NA	Invertebrate	Conservation	Terrestrial	Unmanipulated
Schnitzler	France	Biological_Conservation	2007	2006	2.854	177	NA	Plant	Conservation	Terrestrial	Unmanipulated
Lundgren	USA	Biological_Control	2009	2008	1.805	30	98	Invertebrate	Non-conservation	Terrestrial	Unmanipulated
Dibble	USA	Biological_Invasions	2013	2012	2.509	43	1649	Multiple_taxa	Non-conservation	Terrestrial	Manipulated
Oduor	Spain	Biological_Invasions	2010	2009	3.074	38	327	Multiple_taxa	Non-conservation	Terrestrial	Manipulated
Colautti	Canada	Biological_Invasions	2006	2005	NA	163	188	Multiple_taxa	Conservation	Multiple	Multiple
Vil?	Spain	Biological_Invasions	2004	2003	NA	32	141	Plant	Non-conservation	Terrestrial	Manipulated
Evans	UK	Biological_Journal_of_the_Linnean_Society	2010	2009	2.166	9	42	Vertebrate	Non-conservation	Terrestrial	NA
Parker	USA	Biological_Reviews	2013	2012	10.256	48	105	Vertebrate	Non-conservation	Terrestrial	Multiple
Kraaijeveld	Netherlands	Biological_Reviews	2011	2010	6.574	20	64	Multiple_taxa	Non-conservation	Multiple	NA
Kampichler	Mexico	Biological_Reviews	2009	2008	8.755	30	101	Invertebrate	Non-conservation	Terrestrial	Manipulated
Vance-Chalcraft	USA	Biological_Reviews	2007	2006	5.565	56	126	Multiple_taxa	Conservation	Multiple	Manipulated
Samia	Brazil	Biology_Letters	2013	2012	3.348	23	5570	Multiple_taxa	Non-conservation	Terrestrial	NA
Hector	New_Zealand	Biology_Letters	2012	2011	3.762	19	NA	Multiple_taxa	Non-conservation	Multiple	Manipulated
Veresoglou	Germany	Biology_Letters	2012	2011	3.762	106	1576	Multiple_taxa	Non-conservation	Terrestrial	Manipulated
Rodriguez-Cabal	USA	Biology_Letters	2009	2008	3	14	31	Plant	Conservation	Terrestrial	Unmanipulated
Boon_ekamp	Netherlands	Biology_Letters	2008	2007	2.716	13	NA	Multiple_taxa	Non-conservation	Terrestrial	Manipulated
Nava	Argentina	Bulletin_of_Entomological_Research	2013	2012	1.987	NA	NA	Invertebrate	Non-conservation	Terrestrial	NA
Sar?	Italy	Chemistry_and_Ecology	2007	2006	NA	30	NA	NA	Non-conservation	Marine	Manipulated
Hartway	USA	Conservation_biology	2012	2011	4.692	62	613	Vertebrate	Conservation	Terrestrial	Manipulated
Markl	Germany	Conservation_Biology	2012	2011	4.692	35	83	NA	Non-conservation	Terrestrial	NA
Vranckx	Belgium	Conservation_biology	2011	2010	4.894	98	NA	Plant	Non-conservation	Terrestrial	NA
Barrientos	Spain	Conservation_Biology	2011	2010	4.894	21	52	Vertebrate	Conservation	Terrestrial	Unmanipulated
Branton	Canada	Conservation_biology	2010	2009	4.666	15	1153	Multiple_taxa	Conservation	Terrestrial	Manipulated
Smith	UK	Conservation_Biology	2010	2009	4.666	83	175	Vertebrate	Conservation	Terrestrial	Unmanipulated
Paillet	France	Conservation_Biology	2009	2008	4.705	49	120	NA	Conservation	Terrestrial	NA
Bancroft	USA	Conservation_biology	2008	2007	3.934	41	267	Vertebrate	Non-conservation	Multiple	Manipulated
Vanderwel	Canada	Conservation_biology	2007	2006	3.762	42	NA	Vertebrate	Conservation	Terrestrial	Manipulated
Richards	UK	Current_Opinion_in_Microbiology	2005	2004	8.182	13	NA	Microbe	Non-conservation	Multiple	Unmanipulated
Paolucci	Canada	Diversity_and_Distributions	2013	2012	6.122	62	146	Multiple_taxa	Non-conservation	Multiple	Multiple
Ward	Canada	Diversity_and_Distributions	2007	2006	3.441	NA	284	Invertebrate	Non-conservation	Freshwater	Multiple
Kharouba	Canada	Ecography	2013	2012	5.124	20	4317	Multiple_taxa	Non-conservation	Terrestrial	Unmanipulated
Jenkins	USA	Ecography	2010	2009	4.385	NA	240	Multiple_taxa	Non-conservation	Terrestrial	Unmanipulated
Thornton	USA	Ecography_	2014	2013	4.207	22	NA	Vertebrate	Non-conservation	Terrestrial	Unmanipulated
McDaniel	USA	Ecological_Applications	2014	2013	4.126	122	3069	NA	Non-conservation	Terrestrial	Manipulated
McMullen	USA	Ecological_Applications	2012	2011	5.102	41	NA	Invertebrate	Non-conservation	Multiple	Multiple
Marczak	Canada	Ecological_Applications	2010	2009	3.672	27	1067	Multiple_taxa	Non-conservation	Multiple	Manipulated
Gardner	USA	Ecological_Applications	2009	2008	3.628	217	1094	Plant	Non-conservation	Terrestrial	Manipulated
Berthrong	USA	Ecological_Applications	2009	2008	3.628	73	NA	NA	Non-conservation	Terrestrial	Manipulated
PRUGH	USA	Ecological_Applications	2009	2008	3.628	24	NA	Multiple_taxa	Conservation	Terrestrial	Unmanipulated
STEWART	UK	Ecological_Applications	2009	2008	3.628	31	NA	Vertebrate	Conservation	Marine	Manipulated
O'Corry-Crowe	USA	Ecological_Applications	2008	2007	3.571	38	NA	Vertebrate	Non-conservation	Marine	Unmanipulated
Schlossberg	USA	Ecological_Applications	2008	2007	3.571	7	17	Vertebrate	Non-conservation	Terrestrial	Unmanipulated
Wan	USA	Ecological_Applications	2001	2000	3.488	87	1610	NA	Non-conservation	Terrestrial	Manipulated
Pineiro	Spain	Ecological_Engineering	2013	2012	2.958	88	1847	Multiple_taxa	Non-conservation	Terrestrial	Manipulated
Rees	Canada	Ecological_Informatics	2008	2007	1.268	160	NA	Vertebrate	Non-conservation	Terrestrial	Unmanipulated
Hendriks	Netherlands	Ecological_Modelling	2007	2006	1.888	99	230	Multiple_taxa	Non-conservation	Multiple	Unmanipulated
Higgins	USA	Ecological_Monographs	2010	2009	4.862	190	NA	Invertebrate	Non-conservation	Freshwater	Multiple
Yang	USA	Ecological_Monographs	2010	2009	4.862	68	189	Multiple_taxa	Non-conservation	Multiple	Multiple
Takimoto	Japan	Ecological_Research	2013	2012	1.552	13	299	NA	Non-conservation	Multiple	Unmanipulated
Radville	USA	Ecology	2014	2013	5	160	2972	Multiple_taxa	Non-conservation	Terrestrial	Manipulated
Muehlbauer	USA	Ecology	2014	2013	5	31	NA	Multiple_taxa	Non-conservation	Multiple	Unmanipulated
Griffin	UK	Ecology	2013	2012	5.175	19	NA	Multiple_taxa	Non-conservation	Terrestrial	Manipulated
Lu	China	Ecology	2013	2012	5.175	180	1931	NA	Non-conservation	Terrestrial	Manipulated
Lefcheck	USA	Ecology	2013	2012	5.175	161	1328	Multiple_taxa	Non-conservation	Terrestrial	Manipulated
Cusens	New_Zealand	Ecology	2012	2011	4.849	273	NA	Multiple_taxa	Non-conservation	Multiple	NA
Templer	USA	Ecology	2012	2011	4.849	54	NA	NA	Non-conservation	Terrestrial	Manipulated
Cleland	USA	Ecology	2012	2011	4.849	24	65	Multiple_taxa	Non-conservation	Terrestrial	Manipulated
Crowder	USA	Ecology	2012	2011	4.849	174	NA	Multiple_taxa	Conservation	Terrestrial	Manipulated
Johnson	Australia	Ecology	2012	2011	4.849	35	648	Multiple_taxa	Non-conservation	Terrestrial	Multiple
Werenkraut	Argentina	Ecology	2011	2010	5.073	75	NA	Invertebrate	Non-conservation	Terrestrial	Unmanipulated
Flynnn	USA	Ecology	2011	2010	5.073	11	1074	Plant	Non-conservation	Terrestrial	Manipulated
Aronson	USA	Ecology	2010	2009	4.411	33	1422	NA	Non-conservation	Terrestrial	Manipulated
Cavaleri	USA	Ecology	2010	2009	4.411	42	NA	Plant	Non-conservation	Terrestrial	Unmanipulated
McCain	USA	Ecology	2010	2009	4.411	NA	102	Multiple_taxa	Non-conservation	Multiple	Unmanipulated
Winfree	USA	Ecology	2009	2008	4.874	54	489	Invertebrate	Non-conservation	Terrestrial	Multiple
Koricheva	UK	Ecology	2009	2008	4.874	34	574	Multiple_taxa	Non-conservation	Terrestrial	Manipulated
CHAMBERLAIN	USA	Ecology	2009	2008	4.874	76	NA	Plant	Non-conservation	Terrestrial	Unmanipulated
Karst	Canada	Ecology	2008	2007	4.822	80	NA	Multiple_taxa	Non-conservation	Terrestrial	Manipulated
Hillebrand	Germany	Ecology	2008	2007	4.822	127	593	NA	Non-conservation	Multiple	Manipulated
Kaplan	USA	Ecology	2008	2007	4.822	74	230	Plant	Non-conservation	Terrestrial	Unmanipulated
Kulmatiski	USA	Ecology	2008	2007	4.822	45	329	NA	Non-conservation	Terrestrial	NA
Sarnelle	USA	Ecology	2008	2007	4.822	8	NA	Invertebrate	Non-conservation	Freshwater	Manipulated
Vance-Chalcraft	USA	Ecology	2007	2006	4.782	56	396	Multiple_taxa	Non-conservation	Terrestrial	Manipulated
Morris	USA	Ecology	2007	2006	4.782	160	2153	Multiple_taxa	Non-conservation	Terrestrial	Manipulated
Hawkins	USA	Ecology	2007	2006	4.782	46	NA	Multiple_taxa	Non-conservation	Terrestrial	Unmanipulated
Horner-Devine	USA	Ecology	2007	2006	4.782	124	NA	Microbe	Non-conservation	Multiple	Unmanipulated
Marczak	Canada	Ecology	2007	2006	4.782	32	115	Multiple_taxa	Non-conservation	Multiple	Multiple
Thompson	Australia	Ecology	2007	2006	4.782	21	58	Multiple_taxa	Non-conservation	Multiple	Unmanipulated
Luo	USA	Ecology	2006	2005	4.506	104	NA	Plant	Non-conservation	Terrestrial	Manipulated
Jenkins	USA	Ecology	2006	2005	4.506	15	20	Invertebrate	Non-conservation	Freshwater	Unmanipulated
Knorr	USA	Ecology	2005	2004	4.104	24	2634	NA	Non-conservation	Terrestrial	Manipulated
Bolnick	USA	Ecology	2005	2004	4.104	40	NA	Multiple_taxa	Non-conservation	Terrestrial	Manipulated
Agrawal	USA	Ecology	2005	2004	4.104	7	NA	Plant	Non-conservation	Terrestrial	Manipulated
Farrell-Gray	USA	Ecology	2005	2004	4.104	22	NA	Multiple_taxa	Non-conservation	Terrestrial	Unmanipulated
Preisser	USA	Ecology	2005	2004	4.104	49	166	Multiple_taxa	Non-conservation	Multiple	Multiple
Verd?	Spain	Ecology	2005	2004	4.104	55	213	Plant	Non-conservation	Terrestrial	Multiple
Herben	Czech_Republic	Ecology	2004	2003	3.701	15	49	Multiple_taxa	Non-conservation	Terrestrial	Multiple
Koricheva	Finland	Ecology	2002	2001	3.704	70	1076	Plant	Non-conservation	Terrestrial	Manipulated
Gotelli	USA	Ecology	2002	2001	3.704	96	96	Multiple_taxa	Non-conservation	Multiple	Unmanipulated
Hawkes	USA	Ecology	2001	2000	3.65	59	NA	Multiple_taxa	Non-conservation	Terrestrial	Manipulated
Downing	USA	Ecology	1999	1998	3.46	16	NA	Plant	Non-conservation	Marine	Manipulated
Coldberg	USA	Ecology	1999	1998	3.46	14	296	Plant	Non-conservation	Terrestrial	Manipulated
Bender	Canada	Ecology	1998	1997	3.139	25	NA	Vertebrate	Non-conservation	Terrestrial	Unmanipulated
Murphy	Canada	Ecology_and_Evolution	2014	2013	1.658	245	1921	Multiple_taxa	Non-conservation	Multiple	Multiple
Harvey	UK	Ecology_and_Evolution	2013	2012	1.184	107	2355	Multiple_taxa	Non-conservation	Marine	Manipulated
Felker-Quinn	USA	Ecology_and_Evolution	2013	2012	1.184	27	740	Plant	Non-conservation	Terrestrial	Manipulated
Martinson	USA	Ecology_Letters	2014	2013	13.042	169	4813	Invertebrate	Non-conservation	Terrestrial	NA
Castro-D?ez	Spain	Ecology_Letters	2014	2013	13.042	100	1011	Plant	Non-conservation	Terrestrial	Multiple
Karban	USA	Ecology_Letters	2014	2013	13.042	48	NA	Plant	Non-conservation	Terrestrial	Manipulated
Schaeffer	USA	Ecology_Letters	2013	2012	17.949	96	550	Plant	Non-conservation	Terrestrial	Manipulated
Garci?a-Palacios	USA	Ecology_Letters	2013	2012	17.949	75	440	NA	Non-conservation	Terrestrial	NA
He	USA	Ecology_Letters	2013	2012	17.949	206	727	Multiple_taxa	Non-conservation	Multiple	Multiple
Salkeld	USA	Ecology_Letters	2013	2012	17.949	13	16	Multiple_taxa	Non-conservation	Terrestrial	Unmanipulated
Scheper	Netherlands	Ecology_Letters	2013	2012	17.949	47	102	NA	Conservation	Terrestrial	NA
Shafer	Sweden	Ecology_Letters	2013	2012	17.949	106	673	Multiple_taxa	Non-conservation	Terrestrial	Unmanipulated
Slatyer	Australia	Ecology_Letters	2013	2012	17.949	64	75	Multiple_taxa	Non-conservation	Terrestrial	Theoretical
Bartlett	USA	Ecology_Letters	2012	2011	17.557	72	317	NA	Non-conservation	Terrestrial	NA
Eklof	Sweden	Ecology_Letters	2012	2011	17.557	9	18	Plant	Non-conservation	Marine	Multiple
Chaplin-Kramer	USA	Ecology_Letters	2011	2010	15.253	46	317	Microbe	Non-conservation	Terrestrial	NA
Vil?	Spain	Ecology_Letters	2011	2010	15.253	199	1041	Plant	Non-conservation	Terrestrial	Multiple
Mungu?a-Rosas	USA	Ecology_Letters	2011	2010	15.253	296	174	Plant	Non-conservation	Terrestrial	NA
Davidson	Australia	Ecology_Letters	2011	2010	15.253	46	367	Plant	Non-conservation	Terrestrial	Multiple
Englund	Sweden	Ecology_Letters	2011	2010	15.253	48	56	Multiple_taxa	Non-conservation	Multiple	NA
Stanley_Harpole	USA	Ecology_Letters	2011	2010	15.253	641	NA	Multiple_taxa	Non-conservation	Multiple	Manipulated
Kroeker	USA	Ecology_Letters	2010	2009	10.318	139	858	Multiple_taxa	Non-conservation	Marine	Manipulated
Bertheau	France	Ecology_Letters	2010	2009	10.318	31	458	Multiple_taxa	Non-conservation	Terrestrial	Manipulated
Gripenberg	UK	Ecology_Letters	2010	2009	10.318	51	581	Multiple_taxa	Non-conservation	Terrestrial	NA
Edwards	USA	Ecology_Letters	2010	2009	10.318	49	NA	Multiple_taxa	Non-conservation	Marine	Manipulated
Hoeksema	USA	Ecology_Letters	2010	2009	10.318	183	1994	Plant	Non-conservation	Terrestrial	Multiple
Laliberte	Australia	Ecology_Letters	2010	2009	10.318	18	2800	Plant	Non-conservation	Terrestrial	Unmanipulated
Schino	Italy	Ecology_Letters	2010	2009	10.318	20	NA	Vertebrate	Non-conservation	Terrestrial	Unmanipulated
van_Kleunen	Switzerland	Ecology_Letters	2010	2009	10.318	117	313	Plant	Non-conservation	Terrestrial	Multiple
Myers	USA	Ecology_Letters	2009	2008	9.392	28	88	Plant	Non-conservation	Terrestrial	Manipulated
Harsch	New_Zealand	Ecology_Letters	2009	2008	9.392	243	NA	Plant	Non-conservation	Terrestrial	Unmanipulated
Morales	Argentina	Ecology_Letters	2009	2008	9.392	40	279	Multiple_taxa	Non-conservation	Terrestrial	Multiple
Fierer	USA	Ecology_Letters	2009	2008	9.392	56	396	NA	Non-conservation	Terrestrial	NA
Hillebrand	Germany	Ecology_Letters	2009	2008	9.392	70	382	Multiple_taxa	Non-conservation	Multiple	Multiple
Preisser	USA	Ecology_Letters	2009	2008	9.392	214	1002	Multiple_taxa	Non-conservation	NA	Manipulated
Weedon	Netherlands	Ecology_Letters	2009	2008	9.392	36	99	NA	Non-conservation	Terrestrial	NA
Treseder	USA	Ecology_Letters	2008	2007	8.204	82	NA	Microbe	Non-conservation	Terrestrial	Manipulated
Cornwell	Netherlands	Ecology_Letters	2008	2007	8.204	66	818	NA	Non-conservation	Terrestrial	NA
Kaplan	USA	Ecology_Letters	2007	2006	7.609	145	333	Invertebrate	Non-conservation	Terrestrial	Manipulated
Aguilar	Argentina	Ecology_Letters	2006	2005	5.151	53	869	Plant	Non-conservation	Terrestrial	Multiple
Balvanera	Mexico	Ecology_Letters	2006	2005	5.151	103	446	Multiple_taxa	Non-conservation	Multiple	Manipulated
Tripler	USA	Ecology_Letters	2006	2005	5.151	38	50	Plant	Non-conservation	Terrestrial	Multiple
Cottenie	USA	Ecology_Letters	2005	2004	3.914	24	158	Multiple_taxa	Non-conservation	Multiple	Unmanipulated
Levine	USA	Ecology_Letters	2004	2003	4.211	24	NA	Multiple_taxa	Non-conservation	Terrestrial	Manipulated
Hillebrand	Germany	Ecology_Letters	2004	2003	4.211	35	850	Multiple_taxa	Non-conservation	Terrestrial	Manipulated
Ricciardi	Canada	Ecology_Letters	2004	2003	4.211	NA	NA	Multiple_taxa	Non-conservation	Multiple	Multiple
Rypel	USA	Ecology_of_Freshwater_Fish	2012	2011	1.573	42	NA	Vertebrate	Non-conservation	Freshwater	NA
Martinson	USA	Ecosphere	2013	2012	NA	18	3323	Invertebrate	Non-conservation	Terrestrial	Multiple
Blankinship	USA	Ecosphere	2012	2011	NA	19	76	NA	Non-conservation	Terrestrial	Manipulated
Kelley	USA	Ecosphere	2011	2010	NA	34	333	Microbe	Non-conservation	Terrestrial	Manipulated
Daugherty	USA	Entomologia_Experimentalis_et_Applicata	2009	2008	1.281	20	NA	Invertebrate	Non-conservation	Terrestrial	Unmanipulated
Stewart	UK	Environmental_Conservation	2007	2006	0.944	15	20	Vertebrate	Conservation	Terrestrial	Unmanipulated
Thomsen	Denmark	Environmental_Research	2011	2010	3.5	54	NA	Multiple_taxa	Conservation	Multiple	Manipulated
Hendriks	Netherlands	Environmental_Toxicology_and_Chemistry	2005	2004	2.121	200	NA	Multiple_taxa	Non-conservation	Multiple	Manipulated
Elzanowski	Poland	European_Journal_of_Wildlife_Research	2009	2008	1.543	14	19	Vertebrate	Conservation	Terrestrial	Unmanipulated
Prokop	Poland	Evolution	2012	2011	5.146	90	NA	Vertebrate	Non-conservation	Terrestrial	Manipulated
Garamszegi	Spain	Evolutionary_Ecology	2012	2011	2.453	92	380	Multiple_taxa	Non-conservation	Terrestrial	Manipulated
Honnay	Belgium	Evolutionary_Ecology	2008	2007	2.905	72	NA	Plant	Non-conservation	Terrestrial	Manipulated
Naya	Chile	Evolutionary_Ecology_Research	2007	2006	1.785	25	244	Vertebrate	Non-conservation	Laboratory	Manipulated
Ki?r	Denmark	Field_Crops_Research	2009	2008	2.032	26	246	Plant	Non-conservation	Terrestrial	Manipulated
Finer	Finland	Forest_Ecology_and_Management	2011	2010	1.992	NA	186	NA	Non-conservation	Terrestrial	NA
Spivak	USA	Freshwater_Biology	2011	2010	3.082	NA	359	Plant	Conservation	Freshwater	Manipulated
Lappalainen	Finland	Freshwater_Biology	2008	2007	2.65	23	NA	Vertebrate	Non-conservation	Freshwater	Unmanipulated
Twardochleb	USA	Freshwater_Science	2013	2012	NA	52	324	Vertebrate	Non-conservation	Freshwater	Manipulated
Vieira	Brazil	Functional_Ecology	2013	2012	4.861	42	NA	Invertebrate	Non-conservation	Terrestrial	Manipulated
Endara	USA1_Panama2	Functional_Ecology	2011	2010	4.645	50	164	Plant	Non-conservation	Terrestrial	Unmanipulated
Moles	Australia	Functional_Ecology	2011	2010	4.645	68	165	Plant	Non-conservation	Terrestrial	Manipulated
van_der_Most	Netherlands	Functional_Ecology	2011	2010	4.645	14	46	Vertebrate	Non-conservation	Terrestrial	Manipulated
Boncoraglio	Italy	Functional_Ecology	2007	2006	3.417	26	155	Vertebrate	Non-conservation	Terrestrial	Unmanipulated
Dormann	UK	Functional_Ecology	2002	2001	2.144	41	1227	Plant	Non-conservation	Terrestrial	Manipulated
B?rcena	Denmark	Global_Change_Biology	2014	2013	8.224	18	1012	NA	Non-conservation	Terrestrial	Manipulated
Zhou	China	Global_Change_Biology	2014	2013	8.224	295	1173	NA	Non-conservation	Terrestrial	Manipulated
Liu	China	Global_Change_Biology	2014	2013	8.224	176	1731	NA	Non-conservation	Terrestrial	Manipulated
Maillard	Canada	Global_Change_Biology	2014	2013	8.224	42	253	NA	Non-conservation	Terrestrial	NA
Chen	China	Global_Change_Biology	2014	2013	8.224	28	3596	NA	Non-conservation	Terrestrial	Manipulated
van_Kessel	USA	Global_Change_Biology	2013	2012	6.91	41	1469	NA	Non-conservation	Terrestrial	Manipulated
Chan	Australia	Global_Change_Biology	2013	2012	6.91	25	NA	Invertebrate	Non-conservation	Marine	NA
Lam	Australia	Global_Change_Biology	2012	2011	6.862	127	1465	NA	Non-conservation	Terrestrial	Manipulated
Macdonald	Canada	Global_Change_Biology	2012	2011	6.862	94	1916	NA	Non-conservation	Terrestrial	Manipulated
Mantyka-pringle	Australia	Global_Change_Biology	2012	2011	6.862	168	NA	Multiple_taxa	Non-conservation	Terrestrial	NA
Jactel	France	Global_Change_Biology	2012	2011	6.862	40	NA	Multiple_taxa	Non-conservation	Terrestrial	Manipulated
Don	Germany	Global_Change_Biology	2011	2010	6.346	153	NA	NA	Non-conservation	Terrestrial	Manipulated
Wu	USA	Global_Change_Biology	2011	2010	6.346	85	NA	NA	Non-conservation	Terrestrial	Manipulated
Akiyama	Japan	Global_Change_Biology	2010	2009	5.561	35	421	NA	Non-conservation	Terrestrial	Manipulated
LAGANI?RE	Canada	Global_Change_Biology	2010	2009	5.561	33	998	NA	Non-conservation	Terrestrial	Manipulated
Newsham	UK	Global_Change_Biology	2009	2008	5.876	34	NA	Plant	Non-conservation	Terrestrial	Manipulated
Wittig	USA	Global_Change_Biology	2009	2008	5.876	263	9575	Plant	Non-conservation	Terrestrial	Manipulated
Feng	Japan	Global_Change_Biology	2008	2007	4.786	53	2465	Plant	Non-conservation	Terrestrial	Manipulated
Ainsworth	USA	Global_Change_Biology	2008	2007	4.786	82	1454	Plant	Non-conservation	Terrestrial	Manipulated
Taub	USA	Global_Change_Biology	2008	2007	4.786	44	709	Plant	Non-conservation	Terrestrial	Manipulated
Stiling	USA	Global_Change_Biology	2007	2006	4.339	75	866	Multiple_taxa	Non-conservation	Terrestrial	Manipulated
Valkama	Finland	Global_Change_Biology	2007	2006	4.339	63	1666	Multiple_taxa	Non-conservation	Terrestrial	Manipulated
Briones	Spain	Global_Change_Biology	2007	2006	4.339	44	611	NA	Conservation	Terrestrial	NA
De_Graaff	USA	Global_Change_Biology	2006	2005	4.075	117	999	Plant	Non-conservation	Terrestrial	Manipulated
Ainsworth	USA	Global_Change_Biology	2002	2001	3.537	111	1786	Plant	Non-conservation	Terrestrial	Manipulated
Guo	Australia	Global_Change_Biology	2002	2001	3.537	74	1909	NA	Non-conservation	Terrestrial	Manipulated
Blenckner	Sweden	Global_Change_Biology	2002	2001	3.537	12	NA	Multiple_taxa	Non-conservation	Multiple	NA
Nie	USA	Global_Ecology_and_Biogeography	2013	2012	7.223	110	3151	Plant	Non-conservation	Terrestrial	Manipulated
Rodr?guez-Casta?eda	USA	Global_Ecology_and_Biogeography	2013	2012	7.223	249	NA	Multiple_taxa	Non-conservation	Terrestrial	Unmanipulated
Llabr?s	Chile	Global_Ecology_and_Biogeography	2013	2012	7.223	168	NA	Multiple_taxa	Non-conservation	Marine	Manipulated
Liao	China	Global_Ecology_and_Biogeography	2012	2011	5.145	73	NA	NA	Non-conservation	Terrestrial	Manipulated
Jenkins	USA	Global_Ecology_and_Biogeography	2011	2010	5.273	24	NA	Multiple_taxa	Non-conservation	Multiple	Unmanipulated
Watling	USA	Global_Ecology_and_Biogeography	2011	2010	5.273	63	283	Multiple_taxa	Conservation	Terrestrial	Unmanipulated
MacNeil	Australia	Global_Ecology_and_Biogeography	2010	2009	5.913	66	NA	Vertebrate	Conservation	Marine	Unmanipulated
Attwood	Australia	Global_Ecology_and_Biogeography	2008	2007	4.435	259	575	Invertebrate	Conservation	Terrestrial	Unmanipulated
Zvereva	Finland	Global_Ecology_and_Biogeography	2008	2007	4.435	95	86	Plant	Conservation	Terrestrial	Unmanipulated
Jenkins	USA	Global_Ecology_and_Biogeography	2007	2006	3.314	NA	795	Multiple_taxa	Non-conservation	Multiple	Unmanipulated
Ribas	Brazil	Global_Ecology_and_Biogeography	2006	2005	3.576	39	55	Multiple_taxa	Non-conservation	Terrestrial	Unmanipulated
Fraser	Canada	Heredity	2011	2010	4.569	26	NA	Vertebrate	Non-conservation	Marine	Multiple
Perez-Heydrich	USA	Herpetologica	2012	2011	1.605	5	129	Vertebrate	Non-conservation	Terrestrial	Unmanipulated
Ibanez-Alamo	Spain	Ibis	2012	2011	2.43	18	3327	Vertebrate	Non-conservation	Terrestrial	Unmanipulated
Shade	USA	ISME_Journal	2013	2012	8.951	NA	76	Microbe	Non-conservation	Terrestrial	NA
Juliano	USA	Israel_Journal_of_Ecology_&_Evolution	2013	2012	0.444	14	NA	Invertebrate	Non-conservation	Multiple	Manipulated
Eglington	UK	Journal_for_Nature_Conservation	2012	2011	1.864	41	1004	Vertebrate	Non-conservation	Terrestrial	NA
Prugh	USA	Journal_of_Animal_Ecology	2014	2013	4.726	58	NA	Vertebrate	Non-conservation	Terrestrial	Unmanipulated
Prevedello	Brazil	Journal_of_Animal_Ecology	2013	2012	4.841	83	435	Vertebrate	Non-conservation	Terrestrial	Manipulated
Tablado	Spain	Journal_of_Animal_Ecology	2012	2011	4.937	91	927	Vertebrate	Non-conservation	Terrestrial	NA
Romero	Brazil	Journal_of_Animal_Ecology	2011	2010	4.457	67	549	Plant	Non-conservation	Terrestrial	Manipulated
Blackburn	UK	Journal_of_Animal_Ecology	2006	2005	3.399	84	279	Multiple_taxa	Non-conservation	Multiple	Unmanipulated
Tuck	UK	Journal_of_Applied_Ecology	2014	2013	4.754	94	NA	Multiple_taxa	Non-conservation	Terrestrial	Manipulated
Diehl	Germany	Journal_of_Applied_Ecology	2013	2012	4.74	60	332	Invertebrate	Non-conservation	Terrestrial	Manipulated
Kettenring	USA	Journal_of_Applied_Ecology	2011	2010	4.97	355	233	Plant	Non-conservation	Terrestrial	Manipulated
Molloy	Canada	Journal_of_Applied_Ecology	2009	2008	4.56	33	1086	Vertebrate	Conservation	Marine	Unmanipulated
Frampton	UK	Journal_of_Applied_Ecology	2007	2006	4.527	23	685	Invertebrate	Conservation	Terrestrial	Manipulated
Bengtsson	Sweden	Journal_of_Applied_Ecology	2005	2004	3.266	66	180	NA	Conservation	Terrestrial	NA
Yahdjian	Argentina	Journal_of_Arid_Environments	2011	2010	1.535	52	572	NA	Non-conservation	Terrestrial	Manipulated
Field	UK	Journal_of_Biogeography	2008	2007	3.539	297	393	NA	Non-conservation	Terrestrial	NA
Vesk	Australia	Journal_of_Chemical_Ecology	2009	2008	2.327	10	NA	Multiple_taxa	Non-conservation	Terrestrial	Manipulated
Comita	USA	Journal_of_Ecology	2014	2013	5.694	63	899	Multiple_taxa	Non-conservation	Terrestrial	Unmanipulated
Whitlock	UK	Journal_of_Ecology	2014	2013	5.694	69	336	Multiple_taxa	Non-conservation	Terrestrial	Multiple
Zvereva	Finland	Journal_of_Ecology	2014	2013	5.694	43	930	Plant	Non-conservation	Terrestrial	Manipulated
Hengstum	Netherlands	Journal_of_Ecology	2014	2013	5.694	56	NA	Multiple_taxa	Non-conservation	Terrestrial	Multiple
De_Frenne	Belgium	Journal_of_Ecology	2013	2012	5.431	73	155	Plant	Non-conservation	Terrestrial	Multiple
Freschet	Sweden	Journal_of_Ecology	2013	2012	5.431	32	286	NA	Non-conservation	Terrestrial	NA
Kiaer	Denmark	Journal_of_Ecology	2013	2012	5.431	38	102	Plant	Non-conservation	Terrestrial	Manipulated
Loydi	Germany	Journal_of_Ecology	2013	2012	5.431	42	602	NA	Non-conservation	Terrestrial	NA
Suding	USA	Journal_of_Ecology	2013	2012	5.431	22	52	Multiple_taxa	Non-conservation	Terrestrial	NA
Montero-Castano	Spain	Journal_of_Ecology	2012	2011	5.044	58	288	Multiple_taxa	Non-conservation	Terrestrial	Multiple
Zhang	Canada	Journal_of_Ecology	2012	2011	5.044	54	319	NA	Non-conservation	Terrestrial	NA
Barto	Germany	Journal_of_Ecology	2010	2009	4.69	33	NA	Multiple_taxa	Non-conservation	Terrestrial	Manipulated
G?mez-Aparicio	Spain	Journal_of_Ecology	2009	2008	4.262	14	3381	Multiple_taxa	Non-conservation	Terrestrial	Unmanipulated
Coomes	UK	Journal_of_Ecology	2009	2008	4.262	NA	45	Plant	Non-conservation	Terrestrial	Unmanipulated
Toth	Sweden	Journal_of_Ecology	2007	2006	4.239	18	993	Plant	Non-conservation	Marine	Manipulated
Leimu	Finland	Journal_of_Ecology	2006	2005	4.277	70	NA	Plant	Non-conservation	Terrestrial	Manipulated
Lortie	Canada	Journal_of_Ecology	2006	2005	4.277	NA	NA	NA	NA	NA	NA
Maestre	USA	Journal_of_Ecology	2005	2004	3.397	26	NA	Plant	Non-conservation	Terrestrial	Theoretical
Xiong	Sweden	Journal_of_Ecology	1999	1998	2.86	35	NA	Plant	Non-conservation	Terrestrial	Multiple
de_Medeiros	Brazil	Journal_of_Ethnopharmacology	2013	2012	2.755	34	NA	Plant	Non-conservation	Terrestrial	Unmanipulated
Rutkowska	Poland	Journal_of_Evolutionary_Biology	2014	2013	3.483	63	NA	Vertebrate	Non-conservation	Terrestrial	NA
Santos	New_Zealand	Journal_of_Evolutionary_Biology	2012	2011	3.276	59	NA	Vertebrate	Non-conservation	Terrestrial	Manipulated
DelBarco-Trillo	USA	Journal_of_Evolutionary_Biology	2011	2010	3.656	39	2171	Multiple_taxa	Non-conservation	Terrestrial	Manipulated
Harrison	UK	Journal_of_Evolutionary_Biology	2009	2008	3.471	54	NA	Vertebrate	Non-conservation	Terrestrial	Manipulated
Leinonen	Finland	Journal_of_Evolutionary_Biology	2008	2007	3.92	55	NA	Multiple_taxa	Non-conservation	Terrestrial	Unmanipulated
C?t?	UK	Journal_of_Fish_Biology	2001	2000	1.14	15	NA	Vertebrate	Non-conservation	Marine	Manipulated
Craig	UK	Journal_of_Helminthology	2005	2004	0.676	25	1282	NA	Non-conservation	Terrestrial	Unmanipulated
Zhang	China	Journal_of_Plant_Ecology	2008	2007	NA	70	110	NA	Non-conservation	Terrestrial	NA
Hillebrand	Sweden	Journal_of_the_North_American_Benthological_Society	2002	2001	1.484	21	NA	NA	Non-conservation	Multiple	Manipulated
Francoeur	USA	Journal_of_the_North_American_Benthological_Society	2001	2000	1.436	NA	NA	Plant	Non-conservation	Marine	Manipulated
Francoeur	USA	Journal_of_the_North_American_Benthological_Society	2001	2000	1.436	26	NA	Plant	Non-conservation	Multiple	Manipulated
Ruppert	Germany	Journal_of_Vegetation_Science	2012	2011	2.77	7	NA	NA	Non-conservation	Terrestrial	Manipulated
Siefert	USA	Journal_of_Vegetation_Science	2012	2011	2.77	63	NA	Multiple_taxa	Non-conservation	Terrestrial	NA
Tamme	Estonia	Journal_of_Vegetation_Science	2010	2009	2.376	38	69	Plant	Non-conservation	Terrestrial	Unmanipulated
Eycott	UK	Landscape_Ecology	2012	2011	3.061	20	NA	Multiple_taxa	Non-conservation	Terrestrial	Manipulated
McKinley	Australia	Marine_Ecology_Progress_Series	2010	2009	2.519	45	128	Vertebrate	Non-conservation	Marine	Multiple
McKinley	Australia	Marine_Ecology_Progress_Series	2010	2009	2.519	45	NA	Vertebrate	Conservation	Marine	Unmanipulated
Pande	New_Zealand	Marine_Ecology_Progress_Series	2008	2007	2.546	14	NA	Multiple_taxa	Conservation	Marine	Unmanipulated
Hughes	USA	Marine_Ecology_Progress_Series	2004	2003	2.135	35	1017	Plant	Non-conservation	Marine	Manipulated
Minello	USA	Marine_Ecology_Progress_Series	2003	2002	2.222	32	6519	Vertebrate	Non-conservation	Marine	Manipulated
Barron	USA	Methods_in_Ecology_and_Evolution	2010	2009	NA	84	84	Vertebrate	Non-conservation	Terrestrial	Unmanipulated
Miller	Canada	Molecular_Ecology	2014	2013	5.84	50	NA	Vertebrate	Non-conservation	Terrestrial	NA
Mayerhofer	Canada	Mycorrhiza	2013	2012	2.955	34	354	Multiple_taxa	Non-conservation	Terrestrial	Multiple
Gibson	Singapore	Nature	2011	2010	36.104	138	2220	NA	Non-conservation	Terrestrial	NA
Cardinale	USA	Nature	2006	2005	29.273	58	111	Multiple_taxa	Non-conservation	Multiple	Manipulated
Worm	Canada	Nature	2002	2001	27.955	5	NA	Plant	Non-conservation	Terrestrial	Manipulated
Groenigen	USA	Nature	2011	2010	36.104	37	474	NA	Non-conservation	Terrestrial	Manipulated
Seufert	USA	Nature	2012	2011	36.28	66	4313	Multiple_taxa	Non-conservation	Terrestrial	Manipulated
Hooper	USA	Nature	2012	2011	36.28	192	24559	Multiple_taxa	Non-conservation	Multiple	Manipulated
Mendenhall	USA	Nature	2014	2013	42.351	29	NA	Vertebrate	Non-conservation	Terrestrial	Manipulated
Cole	UK	Nature_Communications	2014	2013	10.742	71	NA	Plant	Non-conservation	Terrestrial	NA
Ferrario	Italy	Nature_Communications	2014	2013	10.742	261	209	Invertebrate	Non-conservation	Marine	Manipulated
Limpens	Netherlands	New_Phytologist	2012	2011	6.645	44	428	Plant	Non-conservation	Terrestrial	Multiple
Massad	Germany	Oecologia	2013	2012	3.011	245	350	Multiple_taxa	Non-conservation	Terrestrial	Multiple
Song	China	Oecologia	2013	2012	3.011	84	1248	Multiple_taxa	Non-conservation	Terrestrial	Manipulated
Zvereva	Finland	Oecologia	2012	2011	3.412	85	4854	Multiple_taxa	Non-conservation	Terrestrial	Manipulated
Wang	USA	Oecologia	2012	2011	3.412	NA	5448	Plant	Non-conservation	Terrestrial	Manipulated
Holmgren	Netherlands	Oecologia	2012	2011	3.412	65	NA	Multiple_taxa	Non-conservation	Terrestrial	Multiple
M?ntyl?	Finland	Oecologia	2011	2010	3.517	29	319	Multiple_taxa	Non-conservation	Terrestrial	Manipulated
Blankinship	USA	Oecologia	2011	2010	3.517	NA	169	NA	Conservation	Terrestrial	NA
Zvereva	Finland	Oecologia	2010	2009	3.129	52	2514	Plant	Non-conservation	Terrestrial	Multiple
Rosumek	Brazil	Oecologia	2009	2008	3.008	81	830	Multiple_taxa	Non-conservation	Terrestrial	Manipulated
Matsuzaki	Japan	Oecologia	2009	2008	3.008	24	97	Plant	Non-conservation	Freshwater	Manipulated
Wang	USA	Oecologia	2007	2006	3.333	411	8853	Multiple_taxa	Non-conservation	Terrestrial	Manipulated
Shykoff	France	Oecologia	2003	2002	2.602	71	760	Plant	Non-conservation	Terrestrial	Manipulated
Bell	Canada	Oecologia	2003	2002	2.602	44	NA	Multiple_taxa	Non-conservation	Freshwater	Manipulated
Vanderklift	Australia	Oecologia	2003	2002	2.602	32	858	Multiple_taxa	Non-conservation	Multiple	Manipulated
Searles	USA	Oecologia	2001	2000	2.232	62	NA	Plant	Non-conservation	Terrestrial	Manipulated
Hillebrand	Sweden	Oecologia	2001	2000	2.232	NA	NA	Plant	NA	Multiple	NA
Irwin	USA	Oecologia	2001	2000	2.232	17	NA	Multiple_taxa	Non-conservation	Terrestrial	NA
Silver	USA	Oecologia	2001	2000	2.232	32	175	NA	Non-conservation	Terrestrial	NA
Curtis	USA	Oecologia	1998	1997	1.854	79	469	Plant	Non-conservation	Terrestrial	Manipulated
Barrio	Canada	Oikos	2013	2012	3.322	9	14	Plant	Non-conservation	Terrestrial	Unmanipulated
Price	Estonia	Oikos	2013	2012	3.322	18	117	Multiple_taxa	Non-conservation	Terrestrial	Manipulated
Hagen	USA	Oikos	2012	2011	3.061	84	NA	NA	Non-conservation	Multiple	Manipulated
Palacio-Lopez	Chile	Oikos	2011	2010	3.393	35	93	Plant	Conservation	Terrestrial	Manipulated
Sackett	USA	Oikos	2010	2009	3.147	42	2028	Invertebrate	Non-conservation	Terrestrial	Manipulated
Alonso	Spain	Oikos	2010	2009	3.147	241	NA	Plant	Non-conservation	Terrestrial	Unmanipulated
Robar	Canada	Oikos	2010	2009	3.147	46	52	Multiple_taxa	Non-conservation	Terrestrial	Unmanipulated
Ulrich	Poland	Oikos	2010	2009	3.147	306	558	Multiple_taxa	Non-conservation	Multiple	Unmanipulated
Luiselli	Italy	Oikos	2008	2007	3.136	50	NA	Vertebrate	Non-conservation	Terrestrial	Unmanipulated
Beirinckx	Canada	Oikos	2006	2005	3.309	19	NA	Invertebrate	Non-conservation	Terrestrial	NA
Leimu	Finland	Oikos	2006	2005	3.309	31	46	Plant	Non-conservation	Terrestrial	Multiple
Cornelissen	USA	Oikos	2005	2004	2.901	54	241	Multiple_taxa	Non-conservation	Terrestrial	Multiple
Murray	Australia	Oikos	2005	2004	2.901	6	NA	Plant	Non-conservation	Terrestrial	NA
Nyk?nen	Finland	Oikos	2004	2003	2.142	68	3332	Multiple_taxa	Non-conservation	Terrestrial	Manipulated
Hyatt	USA	Oikos	2003	2002	2.387	40	760	Plant	Non-conservation	Terrestrial	Manipulated
Suding	USA	Oikos	2001	2000	2.461	21	2172	Multiple_taxa	Non-conservation	Terrestrial	Manipulated
Duval	USA	Plant_Ecology	2012	2011	1.829	60	NA	Plant	Non-conservation	Terrestrial	Manipulated
Jankowski	USA	PLoS_One	2013	2012	3.73	24	NA	Multiple_taxa	Non-conservation	Terrestrial	Manipulated
Velghe	Canada	PLoS_One	2013	2012	3.73	16	124	Multiple_taxa	Non-conservation	Multiple	NA
Zhang	China	PLoS_One	2013	2012	3.73	22	520	NA	Non-conservation	Terrestrial	NA
Moreno-Mateos	USA	PLoS_One	2012	2011	4.092	124	NA	Multiple_taxa	Conservation	Terrestrial	Multiple
Romero	Brazil	PLoS_One	2011	2010	4.411	35	143	NA	Conservation	Terrestrial	Manipulated
Wipf	Switzerland	Polar_Research	2010	2009	0.909	19	122	Plant	Conservation	Terrestrial	Manipulated
Sun	Canada	Polish_Journal_of_Ecology	2011	2010	0.542	8	NA	NA	Non-conservation	Terrestrial	Manipulated
TARKAN	Turkey	Polish_Journal_of_Ecology	2010	2009	0.384	13	NA	Vertebrate	Conservation	Marine	Unmanipulated
Takagi	Japan	Population_Ecology	2014	2013	1.7	71	1720	Multiple_taxa	Non-conservation	Terrestrial	Manipulated
Hughes	UK	Proceedings_of_the_National_Academy_of_Sciences_of_the_United_States_of_America	2013	2012	9.737	92	98	Multiple_taxa	Non-conservation	Terrestrial	Unmanipulated
Vellend	Canada	Proceedings_of_the_National_Academy_of_Sciences_of_the_United_States_of_America	2013	2012	9.737	168	615	Plant	Non-conservation	Terrestrial	Unmanipulated
Vamosi	Canada	Proceedings_of_the_National_Academy_of_Sciences_of_the_United_States_of_America	2006	2005	10.231	NA	NA	Multiple_taxa	Non-conservation	Terrestrial	Manipulated
Mooney	USA	Proceedings_of_the_National_Academy_of_Sciences_of_the_United_States_of_America	2010	2009	9.432	63	677	Multiple_taxa	Non-conservation	Terrestrial	Manipulated
Viola	USA	Proceedings_of_the_National_Academy_of_Sciences_of_the_United_States_of_America	2010	2009	9.432	36	252	Plant	Non-conservation	Multiple	Multiple
Powers	USA	Proceedings_of_the_National_Academy_of_Sciences_of_the_United_States_of_America	2011	2010	9.771	80	837	NA	Non-conservation	Terrestrial	Manipulated
Svensson	Sweden	Proceedings_of_the_Royal_Society_B	2012	2011	5.415	28	NA	Multiple_taxa	Non-conservation	Multiple	Theoretical
Verdu	Spain	Proceedings_of_the_Royal_Society_B	2012	2011	5.415	31	NA	Multiple_taxa	Non-conservation	Terrestrial	Manipulated
Batary	Germany	Proceedings_of_the_Royal_Society_B	2010	2009	4.857	93	223	NA	Conservation	Terrestrial	NA
Petrin	Sweden	Proceedings_of_the_Royal_Society_B	2008	2007	4.112	103	NA	Multiple_taxa	Non-conservation	Multiple	Multiple
Salo	Finland	Proceedings_of_the_Royal_Society_B	2007	2006	3.612	75	NA	Vertebrate	Conservation	Terrestrial	Manipulated
Stankowich	USA	Proceedings_of_the_Royal_Society_B	2005	2004	3.653	61	NA	Multiple_taxa	Non-conservation	Terrestrial	NA
Miller	USA	Restoration_Ecology	2010	2009	1.665	24	NA	Invertebrate	Non-conservation	Terrestrial	Manipulated
Aronson	USA	Restoration_Ecology	2010	2009	1.665	115	NA	Multiple_taxa	Conservation	Multiple	Manipulated
LECERF	Canada	River_Research_and_Applications	2010	2009	1.599	45	NA	Multiple_taxa	Non-conservation	Freshwater	Manipulated
Benayas	Spain	Science	2009	2008	28.103	89	526	NA	Conservation	Multiple	NA
Griffin	UK	Science	2003	2002	26.682	29	92	Vertebrate	Non-conservation	Terrestrial	Unmanipulated
Griffin	UK	Science	2003	2002	26.682	28	92	Multiple_taxa	Non-conservation	Terrestrial	NA
Parker	USA	Science	2006	2005	30.927	63	284	Multiple_taxa	Non-conservation	Terrestrial	Manipulated
Benayas	Spain	Science	2009	2008	28.103	89	2058	Multiple_taxa	Non-conservation	Multiple	Manipulated
Cheng	USA	Science	2012	2011	31.201	38	206	Multiple_taxa	Non-conservation	Terrestrial	Manipulated
Groenigen	Ireland	Science	2014	2013	31.477	71	NA	NA	Non-conservation	Terrestrial	Manipulated
Woodward	Australia	Science	2014	2013	31.477	253	NA	NA	Non-conservation	Terrestrial	NA
Eigenhauer	Germany	Soil_Biology_&_Biochemistry	2010	2009	2.978	28	59	NA	Non-conservation	Terrestrial	NA
Zeppel	Australia	The_Journal_of_Environmental_Education	2008	2007	NA	18	NA	Vertebrate	Conservation	Marine	Unmanipulated
Aubry	USA	The_Journal_of_Wildlife_Management_	2013	2012	1.64	8	NA	Vertebrate	Non-conservation	Terrestrial	NA
Holloway	Canada	The_Journal_of_Wildlife_Management_	2011	2010	1.555	14	NA	Vertebrate	Non-conservation	Terrestrial	Manipulated
Richards	Australia	Tree_Physiology	2010	2009	2.292	10	29	Plant	Non-conservation	Terrestrial	Manipulated
Saikkonen	Finland	Trends_in_Ecology_&_Evolution	2006	2005	14.864	164	NA	Multiple_taxa	Non-conservation	Terrestrial	Manipulated
Kendal	Australia	Urban_Ecosystems	2012	2011	NA	57	NA	Multiple_taxa	Non-conservation	Terrestrial	Unmanipulated
Sar?	Italy	Water_Research	2007	2006	2.459	68	1087	Multiple_taxa	Conservation	Marine	Unmanipulated
Hagen	USA	Wildlife_Biology	2007	2006	0.73	19	NA	Vertebrate	Non-conservation	Terrestrial	Manipulated
Kalcounis�]R?ppell	USA	Wildlife_Society_Bulletin	2005	2004	0.714	15	NA	Vertebrate	Non-conservation	Terrestrial	Unmanipulated
Gerstner	Germany	Journal_of_Applied_Ecology	2014	2013	4.754	375	2179	Multiple_taxa	Non-conservation	Terrestrial	Manipulated
A'Bear	UK	Soil_Biology_&_Biochemistry	2014	2013	4.41	9	620	Multiple_taxa	Non-conservation	Laboratory	Manipulated
Chandrasekaran	Republic_of_Korea	Mycorrhiza	2014	2013	2.985	43	4967	Multiple_taxa	Non-conservation	Terrestrial	Manipulated
While	UK	Ecography	2014	2013	4.207	17	NA	Multiple_taxa	Non-conservation	Terrestrial	NA
Foster	Australia	Journal_of_Applied_Ecology	2014	2013	4.754	96	83	Multiple_taxa	Non-conservation	Terrestrial	Manipulated
Gaertner	South_Africa	Diversity_and_Distributions	2014	2013	5.469	64	206	Plant	Non-conservation	Terrestrial	Manipulated
Quesnelle	Canada	Plos_One	2014	2013	3.534	90	NA	Vertebrate	Non-conservation	Terrestrial	Manipulated
Ordonez	Denmark	Global_Ecology_and_Biogeography	2014	2013	7.242	66	NA	Plant	Non-conservation	Terrestrial	NA
Rosas-Guerrero	Mexico	Ecology_Letters	2014	2013	13.042	213	2293	Multiple_taxa	Non-conservation	Terrestrial	Unmanipulated
Read	USA	Functional_Ecology	2014	2013	4.857	36	NA	Plant	Non-conservation	Terrestrial	NA
Kamiyama	New_Zealand	Biological_Reviews	2014	2013	9.79	62	956	Multiple_taxa	Non-conservation	Terrestrial	Manipulated
Gioria	Czech_Republic	Perspectives_in_Plant_Ecology_Evolution_and_Systematics	2014	2013	3.324	18	NA	Plant	Non-conservation	Terrestrial	Unmanipulated
B?rcena	Denmark	Global_Change_Biology	2014	2013	8.224	18	1012	NA	Non-conservation	Terrestrial	Manipulated
Pastro	Australia	Global_Ecology_and_Biogeography	2014	2013	7.242	104	530	Vertebrate	Non-conservation	Terrestrial	Manipulated
Alofs	Canada	Ecology	2014	2013	5	48	511	Multiple_taxa	Non-conservation	Freshwater	Manipulated
Iverson	USA	Journal_of_Applied_Ecology	2014	2013	4.754	26	601	Plant	Non-conservation	Terrestrial	Manipulated
Fedrowitz	Sweden	Journal_of_Applied_Ecology	2014	2013	4.754	78	2842	Multiple_taxa	Non-conservation	Terrestrial	Manipulated
Gerstner	Germany	Journal_of_Applied_Ecology	2014	2013	4.754	375	2179	Plant	Non-conservation	Terrestrial	Manipulated
Richardson	Canada	Journal_of_Applied_Ecology	2014	2013	4.754	34	NA	Invertebrate	Non-conservation	Freshwater	Manipulated
Magrach	Australia	Conservation_Biology	2014	2013	4.32	82	NA	Multiple_taxa	Non-conservation	Terrestrial	Manipulated
Bouskill	USA	Biogeosciences	2014	2013	3.753	68	3066	Multiple_taxa	Non-conservation	Terrestrial	Manipulated
Hulot	France	Oikos	2014	2013	3.559	21	NA	Multiple_taxa	Non-conservation	Freshwater	Manipulated
Dobler	Germany	Journal_of_Evolutionary_Biology	2014	2013	3.483	66	NA	Multiple_taxa	Non-conservation	Terrestrial	Manipulated
Meisner	Netherlands	Biological_Invasions	2014	2013	2.716	71	722	Plant	Non-conservation	Terrestrial	Manipulated
Smucker	USA	Restoration_Ecology	2014	2013	1.991	38	220	Multiple_taxa	Non-conservation	Freshwater	Manipulated
Basche	USA	Journal_of_Soil_and_Water_Conservation	2014	2013	1.881	26	NA	Plant	Non-conservation	Terrestrial	Manipulated
